# Supplementary material for: Effects of Dufulin on Oxidative Stress and Metabolomic Profile of Tubifex
Source: Metabolites. 2021 Jun 11;11(6):381. doi: 10.3390/metabo11060381 (PMC8231163; doi:10.3390/metabo11060381)
Supplement: Supplementary file 1 [file metabolites-11-00381-s001.zip]

Archive with 1 entries (1 files):
- metabolites-1230332-supplementary.pdf
